# Supplementary material for: Epigenetic control of topoisomerase 1 activity presents a cancer vulnerability
Source: Nat Commun. 2025 Aug 12;16:7458. doi: 10.1038/s41467-025-62598-w (PMC12343833; doi:10.1038/s41467-025-62598-w)
Supplement: Supplementary file 4 — Source Data [file 41467_2025_62598_MOESM4_ESM.xlsx]

## Sheet: Fig.1d
	Figure 1d unprocessed images

## Sheet: Fig.2f
	Figure 2f unprocessed images

## Sheet: Fig. 3a, b
	Blot images and quantification shown together.									Figure 3a unprocessed images
	n=3
	Quantification of the indicated time points
	Expt.1									Expt.2									Expt.3
	Normalization		with release 0 h of each							Normalization		with release 0 h of each							Normalization		with release 0 h of each
	CPT 1 uM		a-TOP1			a-dsDNA				CPT 1 uM		a-TOP1			a-dsDNA				CPT 1 uM		a-TOP1			a-dsDNA
	0.5 h		1.1 KO	F-1.1 WT	F-1.1 GE	1.1 KO	F-1.1 WT	F-1.1 GE		0.5 h		1.1 KO	F-1.1 WT	F-1.1 GE	1.1 KO	F-1.1 WT	F-1.1 GE		0.5 h		1.1 KO	F-1.1 WT	F-1.1 GE	1.1 KO	F-1.1 WT	F-1.1 GE
		No CPT	0.000343677	0.00611821	0.0874221	1.04102	1.04705	0.93325			No CPT	0.0264061	0.0369303	0.147393	1.13827	1.21659	1.12819			No CPT	0.115113	0.0224841	0.0125875	1.03364	1.0221	0.975549
	Release time (min)	0	1	1	1	1	1	1		Release time (min)	0	1	1	1	1	1	1		Release time (min)	0	1	1	1	1	1	1
		10	0.545713	0.125633	0.283863	0.906002	0.929493	0.922604			10	0.327711	0.034885	0.450238	0.998303	1.17833	0.860609			10	0.547038	0.0514603	0.483156	1.03948	0.945231	0.997358
		30	0.139855	0.0058965	0.0878327	0.673027	0.738423	0.81764			30	0.153702	0.00473808	0.147332	1.12314	1.13781	1.03472			30	0.32064	0.0204958	0.346513	1.11426	1.09717	1.04778
	Shown in fig.3b
	Ratio (%)	relative to no release
	CPT 1 µM		TOP1(N)/dsDNA(N)
	0.5 h		1.1 KO			F-1.1 WT			F-1.1 GE
			Expt.1	Expt.2	Expt.3	Expt.1	Expt.2	Expt.3	Expt.1	Expt.2	Expt.3
	Release time (min)	10	60.2331	32.8268	52.6261	13.5163	2.96055	5.44421	30.7676	52.3162	48.4436
			Lane 1			Lane 2			Lane 3
		30	20.78	13.685	28.776	0.798527	0.41642	1.86807	10.7422	14.2388	33.0711
			Lane 4			Lane 5			Lane 6
	Two-sided Students t-test (unpaired)	P value
	Lane 1 vs 2	0.0093
	Lane 1 vs 3	0.677
	Lane 4 vs 5	0.0102
	Lane 4 vs 6	0.8431

## Sheet: Fig.4a
	Figure 4a unprocessed images

## Sheet: Fig.4b
	XRCC1 foci number
	MDA-MB-231 cells
	No CPT		CPT 1 µM
	n=376	n=396	n=382	n=407
	WT	1.1 KO	WT	1.1 KO		Mann-Whitney U test	P value
	15	6	24	9		Lane 1 vs 2	0.5087
	5	4	20	22		Lane 3 vs 4	<1E-15
	19	13	21	15
	9	21	28	21
	11	14	21	15
	6	14	26	27
	14	21	11	12
	9	21	18	8
	4	6	17	9
	18	17	15	5
	12	14	19	8
	6	17	24	6
	14	7	19	6
	13	7	26	18
	12	18	16	4
	9	21	11	17
	24	10	22	9
	13	4	15	20
	12	13	20	11
	6	3	15	8
	19	13	18	13
	3	11	20	9
	6	23	11	18
	7	12	10	12
	16	10	19	15
	19	20	16	21
	8	22	36	13
	14	16	13	7
	15	7	16	13
	7	10	19	14
	5	17	23	15
	8	13	16	13
	13	8	18	14
	25	4	14	19
	14	20	34	12
	12	26	21	29
	16	11	6	14
	25	9	19	13
	27	6	21	10
	10	14	29	5
	19	9	16	10
	18	11	16	15
	11	7	18	12
	13	22	10	21
	17	9	18	14
	7	18	40	23
	10	12	15	16
	8	21	12	7
	17	4	15	11
	17	19	16	10
	16	13	10	18
	15	6	20	11
	16	12	20	14
	14	15	12	16
	10	11	16	28
	13	5	19	14
	40	6	17	12
	23	6	8	11
	8	25	24	26
	12	6	16	15
	24	10	19	10
	12	16	34	8
	14	11	17	17
	14	15	20	25
	8	9	26	15
	15	8	14	23
	13	13	14	21
	14	9	15	15
	12	24	26	12
	6	12	26	5
	14	4	16	5
	6	21	27	15
	13	20	14	15
	22	30	21	10
	10	19	23	16
	4	3	18	12
	17	9	17	6
	12	17	27	10
	15	6	17	12
	13	13	35	22
	11	20	12	10
	14	9	20	18
	11	34	21	16
	6	10	13	13
	22	9	10	8
	11	7	22	12
	18	8	15	15
	8	15	16	9
	15	7	17	16
	4	17	16	8
	21	10	27	7
	17	17	17	13
	9	22	13	16
	11	6	17	5
	12	7	21	5
	10	13	17	14
	31	21	12	14
	18	12	11	13
	14	13	7	24
	9	22	22	19
	15	5	8	11
	8	5	23	7
	8	2	27	6
	3	23	21	8
	9	7	11	13
	8	8	14	14
	9	7	17	11
	7	14	14	15
	5	3	12	32
	21	9	5	19
	5	5	27	10
	9	9	24	10
	19	5	11	9
	5	8	6	16
	4	12	14	12
	22	7	18	11
	7	7	13	12
	6	6	16	8
	9	5	17	12
	4	6	11	25
	7	11	15	13
	14	6	11	9
	7	6	7	7
	13	14	12	11
	5	8	11	5
	3	14	15	10
	9	7	10	3
	16	5	12	12
	6	3	10	19
	8	9	11	6
	18	9	25	8
	18	14	10	11
	15	21	8	8
	18	14	16	29
	6	10	24	11
	14	10	36	18
	9	8	19	17
	2	7	23	10
	10	11	11	9
	14	19	17	19
	9	11	17	17
	10	12	13	14
	19	18	26	15
	6	15	24	18
	18	17	11	23
	8	11	14	12
	8	15	14	11
	10	13	23	9
	3	11	17	30
	11	9	12	26
	10	16	9	6
	7	15	30	21
	8	15	17	7
	14	15	29	14
	9	26	16	17
	8	16	10	11
	18	18	22	31
	11	14	11	19
	16	9	28	13
	14	11	12	6
	11	20	21	12
	23	11	9	18
	19	20	18	16
	13	9	21	6
	12	8	21	13
	11	3	20	20
	8	12	14	11
	6	15	25	28
	13	3	29	12
	9	22	35	11
	16	10	28	12
	11	2	10	18
	4	12	27	17
	22	16	12	6
	13	8	26	18
	14	18	22	11
	9	20	11	17
	14	10	13	21
	11	13	14	9
	13	15	33	22
	10	14	32	25
	15	5	18	16
	9	16	27	12
	14	7	33	44
	13	12	13	10
	17	18	15	22
	12	12	13	10
	6	9	10	30
	4	10	35	8
	32	5	15	12
	29	12	30	27
	9	28	13	19
	33	12	10	15
	13	11	22	16
	4	9	22	14
	14	9	13	13
	16	10	31	14
	12	12	12	13
	20	13	22	18
	13	23	24	19
	13	8	14	17
	9	13	19	13
	14	7	13	25
	7	10	10	13
	13	14	16	7
	12	9	22	23
	15	9	38	18
	17	10	11	16
	6	25	33	14
	3	11	30	34
	8	12	19	6
	12	5	7	7
	12	17	16	8
	12	6	11	10
	7	11	26	43
	17	16	27	15
	4	15	23	4
	6	8	26	12
	7	14	18	12
	18	9	21	11
	6	8	24	22
	9	11	24	25
	16	8	7	17
	14	11	21	12
	14	17	11	7
	5	25	9	16
	6	6	20	11
	8	14	15	23
	6	14	25	19
	8	18	26	7
	14	16	33	9
	12	6	10	8
	20	4	35	15
	11	17	22	21
	11	1	24	26
	6	4	28	10
	19	16	15	11
	7	17	15	12
	7	21	21	15
	15	13	22	4
	7	14	13	11
	5	12	14	7
	10	24	8	5
	12	20	11	9
	22	11	21	5
	9	5	8	39
	5	5	19	13
	10	13	10	13
	11	6	11	11
	3	12	20	12
	12	3	25	4
	8	19	18	12
	11	4	26	13
	20	7	11	16
	14	14	13	13
	17	12	11	8
	2	14	26	23
	21	3	34	10
	17	9	16	21
	14	11	14	14
	9	12	14	10
	6	4	18	8
	13	9	7	9
	16	9	8	16
	8	12	26	14
	24	6	31	12
	7	15	24	16
	13	6	26	22
	18	13	15	11
	15	26	8	28
	11	9	19	7
	22	16	14	8
	11	13	27	28
	9	12	22	8
	15	11	47	10
	5	28	12	18
	16	16	24	8
	7	21	15	20
	11	11	23	17
	22	15	13	18
	6	21	22	5
	19	6	11	13
	17	9	19	3
	8	10	23	17
	12	9	16	18
	21	17	10	12
	13	30	11	9
	36	10	8	16
	11	20	16	8
	14	11	18	38
	11	12	23	9
	7	14	21	19
	6	24	27	13
	17	16	19	7
	17	12	22	15
	23	10	25	15
	13	10	19	11
	10	21	22	12
	6	20	12	30
	14	19	18	7
	18	10	12	23
	16	18	27	13
	20	20	15	6
	11	13	17	39
	6	23	22	8
	19	9	34	17
	33	13	17	20
	8	19	16	12
	13	26	25	13
	22	11	22	14
	18	12	17	21
	15	12	8	15
	20	7	9	22
	7	16	24	12
	11	27	23	12
	13	6	11	10
	16	23	27	18
	17	16	26	5
	13	7	17	20
	7	10	14	28
	31	21	26	15
	23	23	16	23
	27	10	9	11
	14	14	37	15
	6	15	26	8
	6	6	23	9
	14	10	18	22
	10	15	35	24
	9	16	12	22
	1	16	31	26
	8	13	18	14
	23	18	24	19
	11	17	23	20
	25	24	28	26
	5	17	36	8
	13	9	13	12
	21	14	11	4
	18	9	18	11
	16	30	7	14
	26	10	10	11
	11	3	33	13
	9	17	19	21
	5	30	14	18
	9	12	43	9
	32	4	14	19
	9	18	11	11
	5	11	15	18
	11	12	29	11
	5	21	8	5
	17	20	13	11
	4	10	18	21
	10	7	22	18
	21	21	14	10
	5	9	24	18
	4	5	23	35
	20	13	9	14
	5	12	19	21
	22	9	13	9
	10	15	21	19
	11	9	18	16
	4	11	22	11
	13	20	7	23
	7	12	8	14
	23	10	14	13
	15	8	15	21
	13	9	14	17
	9	10	7	30
	5	15	13	13
	6	12	13	12
	9	14	17	13
	8	22	13	36
	9	17	29	9
	26	16	17	20
	4	9	17	13
	3	8	19	3
	6	16	13	12
		8	14	27
		10	14	14
		21	18	15
		16	12	9
		11	13	20
		4	14	11
		9		6
		13		15
		6		14
		18		8
		9		12
		9		17
		11		12
		14		10
		9		8
		9		12
		11		12
		4		13
		12		19
		9		13
				11
				12
				8
				8
				9
				12
				20
				11
				14
				13
				8

## Sheet: Fig.4c
	Figure 4c unprocessed images

## Sheet: Fig.4d
	XRCC1 foci number
	1.1 KO MDA-MB-231 cells
	No CPT			CPT 1 µM
	n=335	n=371	n=354	n=451	n=371	n=356
	EV	FLAG-1.1 WT	FLAG-1.1 GE	EV	FLAG-1.1 WT	FLAG-1.1 GE		Mann-Whitney U test	P value
	20	20	20	24	32	20		Lane 1 vs 2	0.7908
	16	13	22	6	22	8		Lane 1 vs 3	0.1733
	15	6	13	14	16	3		Lane 4 vs 5	<1E-15
	6	11	21	18	12	15		Lane 4 vs 6	0.1018
	12	19	15	9	29	15
	16	12	28	19	23	17
	12	19	22	21	28	10
	13	23	33	23	30	10
	22	10	30	17	15	15
	20	16	4	12	26	24
	15	14	7	24	15	10
	14	25	18	22	25	21
	5	14	27	23	17	9
	10	11	25	30	26	10
	10	19	34	32	17	11
	13	16	24	15	17	25
	11	12	5	15	30	29
	23	18	10	7	16	15
	21	13	24	5	25	28
	20	24	24	7	22	14
	8	9	30	12	23	22
	22	10	18	22	13	19
	12	15	32	13	14	28
	9	18	14	14	36	27
	21	27	10	13	31	22
	15	14	11	25	31	17
	14	7	11	22	22	17
	9	12	9	17	40	33
	22	16	14	13	18	6
	15	30	25	27	21	18
	11	8	25	22	15	22
	13	15	13	19	12	25
	18	11	11	9	11	24
	13	13	9	14	19	18
	31	11	39	13	29	6
	12	13	7	6	25	27
	17	10	8	14	32	19
	7	12	16	15	28	18
	19	9	16	26	20	28
	15	7	10	12	17	6
	15	16	22	13	16	11
	17	14	17	16	31	11
	11	15	26	11	24	8
	10	21	15	15	20	27
	9	15	15	24	13	22
	7	12	11	7	27	9
	11	20	8	14	21	14
	20	9	15	10	17	14
	9	16	18	12	20	31
	13	12	9	19	28	36
	17	14	12	13	22	15
	27	9	12	25	17	15
	17	5	10	16	21	17
	8	22	3	26	19	11
	14	20	10	8	14	27
	6	15	22	28	26	7
	27	12	13	15	8	10
	7	19	12	13	28	14
	10	12	13	10	43	18
	5	18	18	14	29	15
	9	33	19	16	11	16
	18	15	14	16	16	18
	16	11	20	7	21	15
	9	19	12	10	13	16
	4	25	30	13	35	27
	9	24	6	19	44	28
	20	13	20	19	23	19
	14	10	15	9	37	29
	14	13	14	9	20	19
	12	16	13	19	10	17
	4	3	32	27	17	21
	15	15	10	12	21	10
	3	7	21	17	10	18
	5	17	30	11	36	14
	9	28	25	24	23	12
	9	11	6	13	12	24
	23	9	6	19	27	13
	15	11	9	21	5	19
	11	14	8	5	45	24
	12	19	20	4	15	20
	17	9	8	15	12	20
	1	7	10	19	48	10
	13	7	9	18	39	23
	35	10	23	5	36	18
	8	32	31	3	11	17
	6	7	12	9	9	35
	32	16	9	17	34	19
	21	6	6	26	16	10
	5	13	13	35	4	11
	9	15	4	18	61	5
	5	10	35	17	65	30
	16	6	14	4	47	17
	19	19	6	26	15	21
	11	53	4	11	49	11
	3	22	20	20	25	10
	11	13	9	17	12	20
	16	19	11	20	15	16
	16	18	10	19	18	5
	9	10	35	10	32	11
	13	13	7	10	32	12
	20	14	17	5	45	12
	3	16	11	23	18	22
	16	19	14	6	31	15
	18	6	8	23	19	7
	19	17	14	12	12	5
	21	4	12	15	33	11
	15	9	8	10	36	20
	7	12	9	10	19	7
	17	12	7	18	13	11
	21	16	22	25	18	11
	33	23	25	23	23	14
	1	16	6	11	19	8
	9	17	13	9	30	14
	4	19	21	14	16	33
	20	7	8	6	22	24
	12	8	14	6	38	16
	8	19	7	14	14	15
	14	4	7	33	27	12
	9	24	6	32	42	17
	16	13	18	12	20	10
	2	10	26	18	13	12
	6	16	10	7	40	23
	17	11	24	20	15	10
	4	20	9	11	38	23
	9	7	11	22	21	26
	24	15	7	20	20	10
	10	13	21	12	32	18
	9	12	11	40	11	27
	15	13	9	12	30	17
	17	14	9	15	16	15
	16	21	16	9	30	10
	27	3	8	10	28	16
	11	8	12	6	40	5
	15	13	7	16	37	9
	5	10	15	11	15	14
	14	18	8	10	23	18
	11	14	10	6	47	13
	9	5	7	12	36	29
	1	15	9	8	35	10
	10	16	35	10	33	7
	16	3	12	13	32	15
	18	17	13	6	38	12
	12	26	29	14	29	15
	13	14	7	10	10	8
	11	9	13	33	30	9
	9	6	14	22	37	11
	8	4	10	12	27	14
	11	8	28	4	46	16
	11	20	11	12	27	23
	5	20	6	9	44	10
	11	10	6	17	42	11
	12	12	13	8	48	42
	18	24	12	16	42	14
	21	22	22	16	27	23
	17	11	8	6	33	15
	17	6	8	17	28	22
	13	21	12	4	19	26
	9	18	15	7	51	12
	17	13	19	5	9	19
	19	12	19	10	34	17
	4	6	15	14	38	14
	9	7	15	20	9	14
	15	24	12	6	26	24
	18	12	7	13	18	20
	20	23	12	26	27	25
	3	23	27	26	18	18
	10	17	4	14	17	13
	17	6	23	34	20	12
	5	15	17	17	11	33
	8	5	12	12	23	20
	11	7	28	10	21	18
	4	24	8	3	27	8
	5	13	6	14	29	23
	10	3	22	12	20	14
	5	10	16	11	23	23
	5	27	7	19	59	15
	9	6	16	11	14	17
	8	14	13	3	13	16
	15	13	13	17	17	17
	15	4	15	9	16	23
	13	12	19	11	21	26
	18	12	15	11	14	11
	9	13	8	11	39	6
	12	5	9	21	16	36
	5	18	28	12	30	26
	6	4	6	19	11	25
	8	12	14	9	33	13
	12	8	50	16	22	29
	41	13	16	12	27	16
	20	8	22	12	28	3
	3	4	11	7	22	21
	23	24	14	7	15	11
	9	8	29	11	24	6
	33	6	16	15	27	13
	5	8	13	14	12	17
	7	19	9	24	32	9
	17	19	10	11	21	8
	4	11	6	12	15	16
	15	9	28	18	23	45
	8	6	19	14	18	17
	24	22	4	6	16	22
	10	18	24	19	29	13
	23	36	14	8	40	13
	28	21	19	8	14	5
	20	10	5	19	19	10
	11	11	19	15	16	15
	16	10	18	10	22	6
	13	4	39	20	15	13
	26	31	11	29	29	23
	10	11	16	30	18	21
	7	6	10	19	24	26
	8	27	14	10	21	12
	28	3	12	11	36	8
	15	14	8	17	33	5
	10	15	10	3	22	9
	17	14	12	14	19	9
	11	8	24	9	40	24
	15	10	22	14	37	13
	9	21	8	9	38	9
	21	20	9	17	26	14
	10	15	9	10	27	19
	19	2	13	21	18	31
	16	5	9	24	17	14
	22	6	13	11	23	13
	9	10	24	29	25	9
	10	29	7	20	28	9
	11	2	5	13	23	8
	22	31	19	25	23	20
	12	11	17	24	26	10
	8	15	25	13	31	26
	7	13	35	28	17	21
	8	7	9	12	27	15
	27	20	2	23	22	16
	12	13	16	35	31	14
	10	14	14	23	18	9
	9	7	18	12	12	15
	12	17	16	24	28	6
	10	2	7	21	18	18
	18	11	24	16	23	19
	31	4	23	21	21	24
	11	6	14	20	16	64
	5	8	20	22	26	17
	20	15	23	10	21	37
	16	7	13	21	18	25
	23	19	11	10	15	24
	14	23	37	15	18	22
	12	8	26	8	20	28
	8	3	6	29	59	18
	11	22	7	36	15	15
	6	14	8	7	14	26
	26	30	26	21	24	33
	11	7	15	33	15	30
	11	12	5	16	21	24
	11	11	5	12	13	38
	9	15	7	17	20	15
	8	9	22	23	34	44
	13	31	21	20	13	17
	13	17	6	26	28	13
	10	18	22	25	47	29
	8	17	18	36	28	21
	29	6	3	5	28	27
	6	2	22	18	13	17
	8	11	10	14	14	49
	20	22	11	30	47	35
	10	25	20	22	60	33
	9	5	16	4	38	33
	20	27	16	39	13	35
	17	17	20	18	21	16
	23	10	9	12	14	36
	35	16	29	25	33	2
	27	4	21	14	14	5
	17	9	17	10	14	19
	11	16	1	0	9	32
	21	6	31	31	9	56
	14	13	20	19	38	4
	7	12	11	15	51	27
	7	15	13	14	52	29
	19	8	9	16	20	29
	7	6	15	14	24	27
	16	21	12	24	10	28
	4	9	7	66	22	7
	16	7	7	5	9	24
	29	11	9	10	22	8
	5	38	7	14	6	24
	21	16	14	13	27	36
	24	25	17	13	38	31
	9	21	4	18	16	32
	11	9	13	16	18	20
	13	55	20	12	48	41
	11	28	12	10	26	39
	8	2	17	10	23	11
	18	50	22	15	22	7
	14	26	18	4	34	25
	12	17	10	8	7	12
	27	31	8	23	22	29
	6	5	17	14	28	34
	10	2	7	14	28	28
	25	9	12	14	26	22
	36	22	18	14	36	8
	15	9	8	9	17	10
	10	16	3	9	18	19
	8	10	15	13	21	25
	13	5	10	7	19	14
	7	11	12	25	23	8
	12	7	10	6	17	22
	10	13	7	10	32	25
	24	16	14	12	25	15
	12	18	10	21	30	19
	6	26	16	21	39	8
	3	21	8	9	39	17
	19	33	6	15	15	16
	16	14	17	7	21	27
	10	10	9	6	10	8
	19	23	15	8	37	6
	3	7	9	15	22	19
	34	19	9	20	24	7
	7	4	10	13	18	18
	9	5	12	24	28	22
	6	8	10	10	11	5
	5	22	11	24	25	10
	9	7	10	28	33	20
	8	3	16	17	27	16
	7	6	17	21	25	22
	27	18	4	35	30	14
	18	22	14	10	24	13
	7	32	11	13	36	7
	9	7	12	15	22	9
	14	9	6	18	33	4
	14	4	12	28	9	18
	7	20	8	13	9	14
	24	18	11	27	39	15
	15	3	18	26	16	17
	9	4	16	18	11	15
	6	12	16	18	14	14
	14	5	7	31	30	17
		10	8	20	22	12
		32	18	31	53	29
		10	13	35	9	14
		13	8	25	5	11
		8	7	26	27	16
		9	9	33	37	16
		4	7	18	9	11
		11	13	11	31	13
		3	12	23	30	15
		4	13	10	13	14
		5	16	8	13	11
		8	14	10	25	17
		11	15	27	17	13
		15	8	7	23	25
		14	21	18	20	15
		9	11	12	15	10
		1	7	12	24	19
		8	5	15	17	9
		14	7	10	14	11
		16		30	44	13
		9		29	19	26
		2		15	29
		8		21	15
		11		20	8
		14		12	17
		7		25	10
		8		17	20
		16		11	9
		7		26	23
		17		27	16
		19		24	13
		9		26	18
		7		13	14
		12		28	15
		26		17	18
		24		23	10
				12
				9
				18
				15
				16
				10
				27
				23
				26
				13
				20
				19
				23
				11
				15
				9
				22
				14
				26
				28
				8
				23
				31
				18
				15
				18
				26
				65
				11
				13
				17
				19
				22
				40
				7
				23
				23
				28
				18
				23
				15
				26
				17
				27
				22
				32
				13
				19
				26
				23
				20
				35
				25
				14
				16
				7
				11
				19
				27
				20
				28
				16
				18
				30
				7
				15
				16
				16
				8
				14
				8
				9
				16
				18
				15
				8
				10
				10
				25
				11

## Sheet: Fig.4e
	Blot images and quantification shown together.
	Figure 4e unprocessed images
	Sample ID			H3		H3 r		TDP1		TDP1 r		XRCC1		XRCC1 r
	Drug	Type	sh-RNA	No.	Area	Normalized		No.	Area	Normalized		No.	Area	Normalized
	DMSO	WT	RFP	1	19072.4	1		1	19363.4	1		1	16026.4	1
			mH2A1.1	2	20708.1	1.08576		2	10038.5	0.518427		2	10287.7	0.641921
		TDP1 KO	RFP	3	16575.4	0.86908		3	167.021	0.00862561		3	5923.38	0.369602
			mH2A1.1	4	13624.7	0.714367		4	0	0		4	3371.13	0.210349
	CPT	WT	RFP	5	17038.8	0.893378		5	25025.3	1.29241		5	23277.8	1.45247
			mH2A1.1	6	12094.2	0.634122		6	5178.26	0.267425		6	5144.38	0.320994
		TDP1 KO	RFP	7	8795.96	0.461189		7	0	0		7	7732.08	0.48246
			mH2A1.1	8	10999.1	0.576705		8	0	0		8	7782.79	0.485624
	CPT+PARPi	WT	RFP	9	21577.4	1.13134		9	4444.72	0.229543		9	7904.91	0.493244
			mH2A1.1	10	21477.9	1.12613		10	710.527	0.0366944		10	6320.79	0.394399
		TDP1 KO	RFP	11	13017.9	0.682552		11	0	0		11	8417.79	0.525246
			mH2A1.1	12	14863.7	0.77933		12	0	0		12	6790.67	0.423718
								TDP1 r/H3 r				XRCC1 r/H3 r
								No.	Ratio			No.	Ratio
								1	1			1	1
								2	0.477477			2	0.591217
								3	0.00992499			3	0.425279
								4	0			4	0.294455
								5	1.44665			5	1.62582
								6	0.421725			6	0.506203
								7	0			7	1.04612
								8	0			8	0.842066
								9	0.202894			9	0.435981
								10	0.0325846			10	0.350226
								11	0			11	0.769532
								12	0			12	0.543696

## Sheet: Fig.5c
	n=3
	Upstream						TSS
	no Dox			Dox			no Dox			Dox
	IgG	sh-RFP	sh-1.1	IgG	sh-RFP	sh-1.1	IgG	sh-RFP	sh-1.1	IgG	sh-RFP	sh-1.1
		1	1.19334		0.98966	1.96564		1	0.92659		5.85634	6.9644
	0.02377	1	1.1487	0.02012	1.78386	2.39496	0.0084	1	1.01626	0.01	13.9904	14.1242
	0.02069	1.03168	0.76049	0.02443	1.03168	1.19334	0.1102	1.03401	0.59926	0.4949	7.91557	8.09841

## Sheet: Fig.5e
	XRCC1 mean intensity
	2-6-3 cells
	MS2 locus		Control region
	n=82	n=82	n=82	n=82
	si-CTRL	si-1.1	si-CTRL	si-1.1		Mann-Whitney U test	P value
	17.335	5.006	11.597	6.088		Lane 1 vs 2	8.82457e-07
	19.994	5.345	11.758	6.794		Lane 2 vs 3	0.6525
	10.968	10.557	9.026	6.848		Lane 3 vs 4	2.70974e-06
	10.551	8.285	7.805	7.429
	17.294	10.459	11.017	6.706
	7.174	7.522	7.995	6.916
	15.335	6.93	11.052	8.877
	18.449	9.234	9.191	10.358
	10.196	9.848	6.514	7.639
	12.424	6.373	7.629	8.868
	15.427	9.146	10.334	8.528
	28.503	5.639	10.509	5.828
	12.285	7.161	13.526	5.08
	16.013	12.263	9.963	6.285
	20.456	8.114	12.068	5.09
	9.642	5.946	7.276	4.89
	12.234	6.516	7.724	5.979
	17.082	14.196	11.975	7.478
	8.611	12.377	6.602	9.765
	30.937	7.168	10.459	7.49
	7.348	7.367	4.6	7.171
	6.111	9.212	7.572	6.789
	18.373	9.522	9.372	6.496
	12.354	4.339	10.329	9.95
	10.399	9.472	8.009	5.835
	11.085	5.528	7.077	4.74
	8.449	7.402	8.174	4.688
	9.563	7.532	8.375	7.502
	8.364	4.063	7.61	5.129
	17.114	9.389	8.543	7.442
	8.041	9.877	7.405	5.174
	7.573	9.174	6.84	9.615
	12.579	12.415	6.822	6.354
	12.57	5.288	6.743	9.691
	7.525	6.924	7.691	6.576
	23.342	7.009	10.28	8.988
	8.275	6.699	6.747	5.085
	8.203	10.861	7.22	11.639
	15.282	7.092	10.267	9.356
	15.044	9.975	10.219	5.779
	22.006	9.728	13.576	6.028
	6.731	5.965	7.008	6.798
	8.196	8.228	8.149	5.123
	9.209	9.218	6.645	5.373
	13.465	5.554	6.026	5.307
	15.994	7.345	12.661	5.751
	13.006	4.19	12.268	8.039
	14.899	4.886	10.182	9.375
	14.278	4.636	12.066	5.745
	8.196	13.756	7.981	7.141
	11.472	6.646	7.183	7.598
	16.215	18.339	5.324	11.555
	9.209	10.022	7.55	10.015
	7.946	9.642	7.397	6.116
	11.87	4.835	9.284	5.72
	14.446	5.753	9.46	5.517
	12.361	10.142	7.939	7.183
	23.598	11.19	7.883	10.799
	17.437	7.07	7.077	6.449
	8.329	12.193	11.329	8.58
	5.842	7.956	6.348	6.28
	7.69	8.297	7.414	6.772
	10.297	20.725	9.562	11.761
	14.487	12.253	7.406	6.683
	8.316	23.456	7.446	10.939
	4.962	17.566	6.232	13.277
	5.981	7.693	6.989	6.411
	8.155	9.089	8.084	5.219
	22.544	16.351	16.358	11.424
	9.87	10.573	6.352	9.325
	10.696	3.737	8.196	5.539
	10.44	6.677	9.599	4.78
	10.329	7.07	9.675	6.822
	10.801	9.899	8.753	6.857
	15.402	12.848	5.842	6.811
	13.956	13.712	14.833	7.414
	8.111	12.494	4.391	7.792
	12.861	6.006	9.746	3.386
	13.734	6.304	13.508	5.538
	19.772	5.991	11.944	5.372
	6.633	31.772	6.533	6.278
	7.212	35.468	6.269	9.093

[truncated: 34 more sheets: Fig.5f, Fig.6a, Fig.6b, Fig.7a, Fig.7b, Fig.7c, Fig.7d, Fig.7e, Fig.7f, Fig.7g, Fig.S1b, Fig. S1c, Fig.S1d, Fig.S2c, Fig.S2e, Fig.S2f, Fig.S3a, Fig.S3c, Fig.S4b, Fig.S4c …]
